# Supplementary material for: Optimized Method to Generate Well-Characterized Macrophages from Induced Pluripotent Stem Cells
Source: Biomedicines. 2025 Jan 3;13(1):99. doi: 10.3390/biomedicines13010099 (PMC11762477; doi:10.3390/biomedicines13010099)
Supplement: Supplementary file 1 [file biomedicines-13-00099-s001.zip]

Archive with 1 entries (1 files):
- biomedicines-3412970-supplementary.pdf
